# Supplementary material for: Wearable Crop Sensor Based on Nano-Graphene Oxide for Noninvasive Real-Time Monitoring of Plant Water
Source: Membranes (Basel). 2022 Mar 24;12(4):358. doi: 10.3390/membranes12040358 (PMC9026295; doi:10.3390/membranes12040358)
Supplement: Supplementary file 1 [file membranes-12-00358-s001.zip]

Archive with 1 entries (1 files):
- membranes-1568377-supplementary.pdf
